# Supplementary material for: Aconitate Decarboxylase 1 Deficiency Exacerbates Mouse Colitis Induced by Dextran Sodium Sulfate
Source: Int J Mol Sci. 2022 Apr 15;23(8):4392. doi: 10.3390/ijms23084392 (PMC9025264; doi:10.3390/ijms23084392)
Supplement: Supplementary file 1 [file ijms-23-04392-s001.zip]

Archive with 1 entries (1 files):
- ijms-1626097-supplementary.pdf
